# Supplementary material for: Versatile Confocal Raman Imaging Microscope Built from Off-the-Shelf Opto-Mechanical Components
Source: Sensors (Basel). 2022 Dec 19;22(24):10013. doi: 10.3390/s222410013 (PMC9786121; doi:10.3390/s222410013)
Supplement: Supplementary file 1 [file sensors-22-10013-s001.zip]

Archive with 1 entries (1 files):
- sensors-2050018_Supplementary WITH S.pdf
